# Supplementary material for: An Empirical Orthogonal Function-Based Algorithm for Estimating Terrestrial Latent Heat Flux from Eddy Covariance, Meteorological and Satellite Observations
Source: PLoS One. 2016 Jul 29;11(7):e0160150. doi: 10.1371/journal.pone.0160150 (PMC4966955; doi:10.1371/journal.pone.0160150)
Supplement: S1 Table — The Characteristics of the the FLUXNET sites. Data was in the S1 Table.xlsx. (XLSX) [file pone.0160150.s002.xlsx]

## Sheet: Sheet1
Sites ID	Site name	Latitude	Longitude	IGBP	Available years
US-ARM	ARM Southern Great Plains control site	36.61	-97.49	CRO	2000-2013
US-ARC	ARM Southern Great Plains control site	35.55	-98.04	GRA	2005-2006
US-Bkg	Brookings	44.35	-96.84	GRA	2004-2010
US-Bo1	Bondville	40.01	-88.29	CRO	1996-2010
US-Bo2	Bondville	40	-88.29	CRO	2004-2008
US-Dk2	Duke Forest Hardwoods	35.97	-79.1	DBF	2001-2008
US-FR2	Freeman Ranch- Mesquite Juniper	29.95	-98	SAW	2005-2008
US-MOz	Missouri Ozark Site	38.74	-92.2	DBF	2004-2013
US-SO2	Sky Oaks Old	33.37	-116.62	SHR
US-SO3	Sky Oaks- Young Stand	33.38	-116.64	SHR	2001-2006
US-SO4	Sky Oaks New	33.38	-116.64	SHR
US-Syv	Sylvania Wilderness	46.69	-89.35	MF	2001-2008
HU-Bug	Bugacpuszta	46.69	19.6	GRA	2002-2006
UK-PL3	Pang Lambourne (forest)	51.45	-1.27	DBF	2005-2006
BR-Ban	Ecotone Bananal Island	-9.82	-50.16	EBF	2003-2006
BR-Ma2	Manaus - ZF2 K34	-2.61	-60.21	EBF	1999-2006
CA-Obs	Sask.- SSA Old Black Spruce	53.99	-105.19	ENF	1999-2005
CA-Ojp	Sask.- SSA Old Jack Pine	53.92	-104.69	ENF	1999-2005
CA-SF1	Sask.-Fire 1977	54.49	-105.82	ENF	2003-2005
CA-SF2	Sask.-Fire 1989	54.25	-105.88	ENF	2003-2005
CA-SJ2	Sask.-2002 Harvested Jack Pine	53.95	-104.65	ENF	2003-2005
CA-Sj3	Sask.-1975 (Young) Jack Pine	53.88	-104.65	ENF	2004-2005
